# Supplementary material for: Chromosome-scale genome assembly and annotation of Cotoneaster glaucophyllus
Source: Sci Data. 2024 Apr 22;11:406. doi: 10.1038/s41597-024-03246-8 (PMC11035681; doi:10.1038/s41597-024-03246-8)
Supplement: Supplementary file 1 — Table S1 [file 41597_2024_3246_MOESM1_ESM.xls]

## Sheet: Sheet1
Table S1. Summary of the length and average GC content for the 87 unplaced contigs.
Unplaced contigs ID	Sequences length (bp)	GC content (%)
CTG_100_1	857174	37.74
CTG_100_2	50000	35.49
CTG_100_3	787956	37.35
CTG_103_2	125000	39.57
CTG_103_3	850000	38.95
CTG_103_4	125000	39.82
CTG_106_2	50000	37.8
CTG_106_3	90000	37.04
CTG_106_4	50000	37.45
CTG_108	69273	38.43
CTG_10	43789	35.28
CTG_110_1	661623	39.03
CTG_110_2	125000	38.44
CTG_110_4	125000	39.31
CTG_111_1	783760	38.77
CTG_111_2	125000	39.05
CTG_112	112367	37.73
CTG_113_1	342905	38.62
CTG_113_2	125000	37.69
CTG_114_2	250000	38.82
CTG_114_3	1084178	38.83
CTG_115_2	125000	39.09
CTG_115_3	735493	39.21
CTG_116_2	125000	38.17
CTG_116_3	481250	38.09
CTG_1_1	700461	38.83
CTG_12_10	50000	39.3
CTG_12_2	125000	37.78
CTG_12_4	50000	36.9
CTG_12_6	50000	35.14
CTG_12_8	125000	37.93
CTG_1_2	250000	38.46
CTG_13_2	125000	39.48
CTG_1_4	50000	34.33
CTG_20_1	478785	37.77
CTG_20_2	125000	38.74
CTG_25_2	125000	37.62
CTG_25_3	209234	38.93
CTG_26_2	125000	38.71
CTG_26_4	125000	37.58
CTG_30	60647	35.77
CTG_31_2	125000	37.98
CTG_35_2	125000	37.88
CTG_36	109700	39.34
CTG_38_2	125000	37.42
CTG_41_1	642091	38.88
CTG_41_2	125000	38.56
CTG_43	99911	35.08
CTG_45_2	125000	38.74
CTG_51_1	178035	38.91
CTG_51_2	125000	37.91
CTG_5_1	716811	37.43
CTG_5_2	125000	37.4
CTG_58_2	125000	44
CTG_58_4	125000	39.05
CTG_58_5	541240	39.15
CTG_59_2	125000	37.97
CTG_59_4	125000	36.93
CTG_59_5	509223	38.25
CTG_61	130785	37.44
CTG_6_2	125000	38.23
CTG_65	233962	36.64
CTG_67_1	2262602	37.88
CTG_67_2	50000	39.76
CTG_67_3	100000	39.7
CTG_69_2	50000	35.71
CTG_69_4	50000	36.39
CTG_75	2189442	37.7
CTG_77_1	250000	38.62
CTG_77_2	125000	39.04
CTG_77_4	125000	39.92
CTG_80	140222	38.17
CTG_84_2	125000	37.01
CTG_86_2	125000	37.6
CTG_87_2	125000	38.21
CTG_87_3	602912	38.89
CTG_88	81843	37.71
CTG_93_2	50000	37.71
CTG_93_3	185531	37.7
CTG_94_1	136172	39.47
CTG_94_2	50000	40.67
CTG_94_3	1425979	38.43
CTG_95	220727	38.14
CTG_96	167685	37.94
CTG_97	21460	33.95
CTG_98_1	346840	37.57
CTG_98_2	125000	35.87
